# Supplementary material for: Enhancement of Gas Barrier Properties and Durability of Poly(butylene succinate-co-butylene adipate)-Based Nanocomposites for Food Packaging Applications
Source: Nanomaterials (Basel). 2022 Mar 16;12(6):978. doi: 10.3390/nano12060978 (PMC8953858; doi:10.3390/nano12060978)
Supplement: Supplementary file 1 [file nanomaterials-12-00978-s001.zip]

Archive with 1 entries (1 files):
- nanomaterials-1617854-supplementary.pdf
